# Supplementary material for: Neutrophils suppress tumor‐infiltrating T cells in colon cancer via matrix metalloproteinase‐mediated activation of TGFβ
Source: EMBO Mol Med. 2019 Dec 2;12(1):e10681. doi: 10.15252/emmm.201910681 (PMC6949488; doi:10.15252/emmm.201910681)
Supplement: Supplementary file 3 — Source Data for Expanded View [file EMMM-12-e10681-s008.zip]

Archive with 10 entries (9 files):
- figEV3/
- figEV3/FigEV3C.tiff
- figEV3/.DS_Store
- figEV3/FigEV3Aii.tiff
- figEV3/FigEV3B.tiff
- figEV3/FigEV3D.tiff
- figEV3/FigEV3Diii.tiff
- figEV3/FigEV3Aiii.tiff
- figEV3/FigEV3Dii.tiff
- figEV3/FigEV3A.tiff
