# Supplementary material for: Neutrophils suppress tumor‐infiltrating T cells in colon cancer via matrix metalloproteinase‐mediated activation of TGFβ
Source: EMBO Mol Med. 2019 Dec 2;12(1):e10681. doi: 10.15252/emmm.201910681 (PMC6949488; doi:10.15252/emmm.201910681)
Supplement: Supplementary file 5 — Source Data for Figure 2 [file EMMM-12-e10681-s003.zip]

Archive with 6 entries (5 files):
- fig2/
- fig2/Fig2Di.tiff
- fig2/Fig2Bii.tiff
- fig2/Fig2Bi.jpg
- fig2/Fig2Dii.tiff
- fig2/Fig2Diii.tiff
