# Supplementary material for: Neutrophils suppress tumor‐infiltrating T cells in colon cancer via matrix metalloproteinase‐mediated activation of TGFβ
Source: EMBO Mol Med. 2019 Dec 2;12(1):e10681. doi: 10.15252/emmm.201910681 (PMC6949488; doi:10.15252/emmm.201910681)
Supplement: Supplementary file 6 — Source Data for Figure 3 [file EMMM-12-e10681-s004.zip]

Archive with 3 entries (2 files):
- fig3/
- fig3/Fig3Ei.tiff
- fig3/Fig3Eii.tiff
