# Supplementary material for: Neutrophils suppress tumor‐infiltrating T cells in colon cancer via matrix metalloproteinase‐mediated activation of TGFβ
Source: EMBO Mol Med. 2019 Dec 2;12(1):e10681. doi: 10.15252/emmm.201910681 (PMC6949488; doi:10.15252/emmm.201910681)
Supplement: Supplementary file 8 — Source Data for Figure 5 [file EMMM-12-e10681-s006.zip]

Archive with 3 entries (2 files):
- Fig5/
- Fig5/Fig5B_DAPI_pSMAD3_IGFBP7.tif
- Fig5/Fig5A_DAPI_pSMAD3_IGFBP7.tif
