# Supplementary material for: Neutrophils suppress tumor‐infiltrating T cells in colon cancer via matrix metalloproteinase‐mediated activation of TGFβ
Source: EMBO Mol Med. 2019 Dec 2;12(1):e10681. doi: 10.15252/emmm.201910681 (PMC6949488; doi:10.15252/emmm.201910681)
Supplement: Supplementary file 9 — Source Data for Figure 6 [file EMMM-12-e10681-s007.zip]

Archive with 4 entries (3 files):
- fig6/
- fig6/.DS_Store
- fig6/Fig6B.tiff
- fig6/Fig6A.jpg
